# Supplementary material for: Well-Characterized Polyethyleneimine-/Carboxylated-Polyethylene-Glycol-Functionalized Gold Nanoparticles as Prospective Nanoscale Control Materials for In Vitro Cell Viability Assays: Particle Characterization and Toxicity Tests in Eight Mammalian Cell Lines
Source: Nanomaterials (Basel). 2025 Jan 7;15(2):79. doi: 10.3390/nano15020079 (PMC11767793; doi:10.3390/nano15020079)
Supplement: Supplementary file 1 [file nanomaterials-15-00079-s001.zip]

Archive with 1 entries (1 files):
- nanomaterials-3390581-supplementary.pdf
